# Supplementary material for: The Predictive Value of SPECT/CT imaging in colorectal liver metastases response after 90Y-radioembolization
Source: PLoS One. 2018 Jul 10;13(7):e0200488. doi: 10.1371/journal.pone.0200488 (PMC6039046; doi:10.1371/journal.pone.0200488)
Supplement: S1 Table — (XLSX) [file pone.0200488.s001.xlsx]

## Sheet: Arkusz1
Kolumna1	Kolumna2	Kolumna3	Kolumna4	Kolumna5	Kolumna6	Kolumna7	Kolumna8	Kolumna9	Kolumna10	Kolumna11	Kolumna12	Kolumna13	Kolumna14	Kolumna15	Kolumna16	Kolumna17
fantom
	SF1	SF2	SF3	SF4	Z1	Z2	Z3	Z4	TLO1	TLO2	TL03	TLO3	SF1/TLO1	SF2/TLO2	SF3/TLO3	SF4/TLO4
1	28528	7918	6452	3649	235773	235773	255640	270885	207245	227855	249188	267236	32.9284	17.9883	13.0755	8.54515
2	36959	14606	9372	4461	255640	255640	270885	279178	218681	241034	261513	274717	38.1187	19.4481	14.8496	9.43633
3	45069	18653	10538	3916	270885	270885	279178	278728	225816	252232	268640	274812	39.3877	21.1911	15.0931	9.2743
4	49275	19470	10119		279178	279178	278728		229903	259708	268609		39.8098	23.1351	14.4947
5	46931	19339	6479		278728	278728	268040		231797	259389	261561		39.9567	22.5736	14.2961
6	42149	14799			268040	268040			225891	253241			36.8235	22.3276
7	28398				250153				221755				34.2681
8
9
10
DOZYMETRIA
Kolumna1	DOSE	LIVERVOL	ADLIVER	ADLIVER2	HEALTHYLIV	NUMER	G	T0	T1	VOLUME	T/N1	T/N2	AD1	AD2	RESPONSE	TTP	FU	TIME	ODP	>70<	odc	T/N1-1,7	>20<	sT/N1	sAD1	sT/N2	sAD2
1	1.1	1803	22	23	1595	1	1	111	81	208	2.7	2.4	60	55	3	0	81	2.7	0	0	0	1	1	2.61683	58.1447	2.01942	47.6374
2	1.2	1395	40	37	1378	2	1	20	14	5	1.8	1.8	70	67	2	0	974	32.4667	1	0	0	1	1	2.93422	118.967	1.94782	79.2542
3	1.2	1395	40	37	0	3	2	16	16	3.5	1.8	2	72	75	3	0	974	32.4667	0	1	0	1	0	2.93422	119.301	1.94782	79.3927
4	1.2	1395	40	37	0	4	3	23	20	5	2.1	1.9	83	72	3	0	974	32.4667	0	1	0	1	1	2.93422	118.924	1.94782	79.2256
5	1.2	1395	40	37	0	5	4	19	0	4	2.1	2	86	76	1	1	974	32.4667	1	1	0	1	0	2.93422	119.175	1.94782	79.337
6	2.4	2424	34	32	1756	6	1	94	94	257	2.4	3.4	82	109	3	1	160	5.33333	0	1	0	1	1	2.55249	113.537	1.78092	86.3127
7	2.4	2424	34	32	0	7	2	82	82	180	2.2	2.4	76	78	3	1	160	5.33333	0	1	0	1	1	2.55249	123.609	1.78092	92.0126
8	2.4	2424	34	32	0	8	3	82	123	231	1.6	1.2	55	40	4	1	51	1.7	0	0	0	0	1	2.55249	116.749	1.78092	88.1567
9	1.7	1510	54	54	1503	9	1	13	12	1	1.5	1.8	83	96	3	0	400	13.3333	0	1	0	0	0	3.11564	168.584	1.66036	89.9271
10	1.7	1510	54	54	0	10	2	11	12	0.7	1.3	1.4	72	75	3	0	400	13.3333	0	1	0	0	0	3.11564	168.666	1.81108	98.1034
11	1.7	1510	54	54	0	11	3	16	12	2	2.1	2.4	111	130	3	1	400	13.3333	0	1	0	1	0	3.11564	168.214	1.81108	97.9501
12	1.7	1510	54	54	0	12	4	10	8	0.6	1.7	2.1	92	114	3	0	400	13.3333	0	1	0	1	0	3.11564	168.701	1.81108	98.1152
13	1.7	1510	54	54	0	13	5	12	9	1.2	2.1	2	111	110	3	0	400	13.3333	0	1	0	1	0	3.11564	168.492	1.81108	98.0444
14	1.7	1510	54	54	0	14	6	15	10	1.7	1.9	1.5	103	83	2	0	400	13.3333	1	1	0	1	0	3.11564	168.318	1.81108	97.9854
15	1.8	1585	51	50	1505	15	1	40	32	34	2.3	2.4	119	122	3	0	203	6.76667	0	1	0	1	1	3.6741	189.501	2.58333	136.346
16	1.8	1585	51	50	0	16	2	14	13	1.4	2.3	1.7	115	87	3	1	203	6.76667	0	1	0	1	0	3.6741	204.469	2.58333	143.912
17	1.8	1585	51	50	0	17	3	31	12	16	1.7	3.4	89	168	2	1	203	6.76667	1	1	0	1	1	3.6741	197.455	2.58333	140.402
18	1.8	1585	54	50	0	18	4	25	18	8	2	1.8	108	90	3	0	203	6.76667	0	1	0	1	1	3.6741	201.237	2.58333	142.303
19	1.8	1585	51	50	0	19	5	19	14	3.5	1.8	1.5	91	76	3	1	203	6.76667	0	1	0	1	0	3.6741	203.429	2.58333	143.396
20	1.8	1585	54	50	0	20	6	24	19	8	1.6	1.3	86	67	3	0	203	6.76667	0	1	0	0	1	3.6741	201.237	2.58333	142.303
21	1.8	1585	51	50	0	21	7	15	20	1.6	1.2	1.4	61	68	4	1	47	1.56667	0	0	0	0	0	3.6741	204.369	2.58333	143.862
22	1.2	1783	25	25	1444	22	1	86	96	338	2.4	2.5	59	61	3	0	106	3.53333	0	0	0	1	1	3.6019	75.8259	1.84539	50.003
23	1.2	1783	25	25	0	23	2	10	0	1	3.5	2.8	87	70	1	0	106	3.53333	1	1	0	1	0	3.6019	139.407	1.84539	71.5106
24	2.3	1711	53	60	1559	24	1	59	64	106	2	1.8	108	70	3	1	644	21.4667	0	1	0	1	1	2.93073	170.301	1.74354	108.626
25	2.3	1711	53	60	0	25	2	30	28	15	2.9	1.7	152	105	3	1	644	21.4667	0	1	0	1	1	2.93	198.587	1.74354	119.499
26	2.3	1711	53	60	0	26	3	28	24	12	2.8	1.6	147	104	3	1	644	21.4667	0	1	0	1	1	2.93	199.682	1.74354	119.894
27	2.3	1711	53	60	0	27	4	19	17	4	2.5	1.9	132	94	3	1	644	21.4667	0	1	0	1	0	2.93	202.662	1.74354	120.962
28	2.3	1711	53	60	0	28	5	24	19	8	2.9	1.9	154	117	3	0	644	21.4667	0	1	0	1	1	2.93	201.161	1.74354	120.426
29	2.8	2295	54	51	2083	29	1	73	61	201	1.7	2.2	89	115	3	0	154	5.13333	0	1	0	1	1	4.78483	205.445	1.83793	97.9745
30	2.8	2295	54	51	0	30	2	21	16	5	2.2	1.7	119	87	3	0	154	5.13333	0	1	0	1	1	3.376	210.178	1.83793	114.844
31	2.8	2295	54	51	0	31	3	22	14	6	1.4	1.4	77	73	2	0	154	5.13333	1	1	0	0	1	3.376	209.841	1.83793	114.743
32	1.7	1360	55	57	1332	32	1	14	8	1.5	6.8	2.3	376	128	2	0	209	6.96667	1	1	0	1	0	2.39912	141.06	1.88435	110.857
33	1.7	1360	55	57	0	33	2	20	13	4	4.5	2.3	248	132	2	0	209	6.96667	1	1	0	1	1	2.39912	140.429	1.88435	110.467
34	1.7	1360	55	57	0	34	3	18	12	3	2.8	2	152	111	2	0	209	6.96667	1	1	0	1	0	2.39912	140.681	1.88435	110.623
35	1.7	1360	55	57	0	35	4	11	8	1	1.6	1.9	89	110	3	0	209	6.96667	0	1	0	0	0	2.39912	141.186	1.88435	110.935
36	1.7	1360	55	57	0	36	5	14	7	1.5	2.5	2.5	137	142	2	0	209	6.96667	1	1	0	1	0	2.39912	141.06	1.88435	110.857
37	1.7	1360	55	57	0	37	6	16	8	2	1.7	2.1	94	120	2	0	209	6.96667	1	1	0	1	0	2.39912	140.933	1.88435	110.779
38	1.7	1360	55	57	0	38	7	16	7	2	4.1	2.7	228	155	2	0	209	6.96667	1	1	0	1	0	2.39912	140.933	1.88435	110.779
39	1.7	1360	55	57	0	39	8	16	7	2	2.7	1.5	147	85	2	0	209	6.96667	1	1	0	1	0	2.39912	140.933	1.88435	110.779
40	1.7	1360	55	57	0	40	9	15	5	2	3	2.5	167	140	2	0	209	6.96667	1	1	0	1	0	2.39912	140.933	1.88435	110.779
41	1.7	1360	55	57	0	41	10	15	10	2	4	1.6	218	89	2	0	209	6.96667	1	1	0	1	0	2.39912	140.933	1.88435	110.779
42	1.7	1360	55	57	0	42	11	15	9	2	3.4	1.6	185	93	2	0	209	6.96667	1	1	0	1	0	2.39912	140.933	1.88435	110.779
43	1.7	1360	55	57	0	43	12	16	9	2	2.4	2.3	132	133	2	0	209	6.96667	1	1	0	1	0	2.39912	140.933	1.88435	110.779
44	1.7	1360	55	57	0	44	13	15	6	2	2.1	1.5	113	84	2	0	209	6.96667	1	1	0	1	0	2.39912	140.933	1.88435	110.779
45	1.7	1360	55	57	0	45	14	11	4	1	1.8	1.4	100	81	2	0	209	6.96667	1	1	0	1	0	2.39912	141.186	1.51651	89.3047
46	1.8	1313	64	63	1245	46	1	17	999	3	2.1	1.6	136	101	3	1	27	0.9	0	1	0	1	0	2.24214	153.741	1.4309	98.3066
47	1.8	1313	64	63	0	47	2	13	999	1	1.2	1.4	78	85	3	1	27	0.9	0	1	0	0	0	2.24214	154.294	1.4309	98.5323
48	1.8	1313	64	63	0	48	3	16	999	2	1.1	1.7	71	109	3	1	27	0.9	0	1	0	0	0	2.24214	154.017	1.4309	98.4193
49	1.8	1313	64	63	0	49	4	19	999	4	1.5	1.7	95	105	3	1	27	0.9	0	1	0	0	0	2.24214	153.467	1.4309	98.1941
50	1.8	1313	64	63	0	50	5	22	999	6	1.3	1.5	80	94	3	1	27	0.9	0	1	0	0	1	2.24214	152.92	1.4309	97.9699
51	1.8	1313	64	63	0	51	6	28	999	11	1.5	1.9	99	122	3	1	27	0.9	0	1	0	0	1	2.24214	151.57	1.4309	97.414
52	1.8	1313	64	63	0	52	7	42	999	41	1.1	1.7	73	104	3	1	27	0.9	0	1	0	0	1	2.24214	143.944	1.4309	94.2063
53	1.8	1904	25	21	913	53	1	117	95	847	2.5	3.1	63	67	3	0	42	1.4	0	0	0	1	1	3.04081	71.6963	3.93452	76.2278
54	1.8	1904	25	21	0	54	2	35	27	23	2.1	2.2	52	46	3	0	42	1.4	0	0	0	1	1	3.04081	254.459	3.93452	322.501
55	1.8	1904	25	21	0	55	3	48	39	61	1.3	2.2	33	47	3	0	42	1.4	0	0	0	0	1	3.04081	227.692	3.93452	280.682
56	1.8	1904	25	21	0	56	4	35	22	23	1.7	1.8	43	38	2	0	42	1.4	1	0	0	1	1	3.04081	254.459	3.93452	322.501
57	1.8	1904	25	21	0	57	5	30	55	15	1.4	1.8	35	38	4	1	42	1.4	0	0	0	0	1	3.04081	260.916	3.93452	332.945
58	1.8	1904	25	21	0	58	6	34	24	22	1.4	2	36	42	3	0	42	1.4	0	0	0	0	1	3.04081	255.248	2.41078	205.267
59	1.1	920	55	54	884	59	1	36	24	25	1.6	1.9	88	103	2	1	217	7.23333	1	1	0	0	1	1.78991	99.1908	1.62829	90.6288
60	1.1	920	55	54	884	60	2	20	11	5	1.2	1.4	66	76	2	0	217	7.23333	1	0	0	0	1	1.78991	103.167	1.62829	93.937
61	1.1	920	55	54	884	61	3	20	0	5	1.4	1.8	77	97	1	0	217	7.23333	1	1	0	0	1	1.78991	103.167	1.62829	93.937
62	1.1	920	55	54	884	62	4	10	0	1	1.7	1.4	94	76	1	0	217	7.23333	1	1	0	1	0	1.78991	104.001	1.62829	94.6278
63	1.9	2376	21	23	1521	63	1	79	64	264	3.2	2.5	67	58	3	0	117	3.9	0	0	0	1	1	3.67027	122.416	2.41798	92.9953
64	1.9	2376	21	23	0	64	2	75	60	250	2.9	2.4	61	55	3	1	117	3.9	0	0	0	1	1	3.67027	124.995	2.41798	94.4763
65	1.9	2376	21	23	0	65	3	32	35	17	5	2.9	105	67	3	1	117	3.9	0	1	0	1	1	3.67027	192.504	2.41798	128.55
66	1.9	2376	21	23	0	66	4	35	24	23	2.4	1.4	50	32	2	1	117	3.9	1	0	0	1	1	3.67027	189.863	2.41798	127.367
67	1.9	2376	21	23	0	67	5	82	75	295	2.1	2.4	44	55	3	0	117	3.9	0	0	0	1	1	3.67027	117.066	2.41798	89.8754
68	1.9	2376	21	23	0	68	6	22	18	6	1.7	2	36	46	3	0	117	3.9	0	0	0	1	1	3.67027	197.541	2.41798	130.777
69	1.8	1657	49	48	1560	69	1	27	13	10	1.9	1.4	93	74	2	0	506	16.8667	1	1	0	1	1	2.91849	153.683	1.67358	88.8242
70	1.8	1657	49	48	0	70	2	24	13	7	2.3	1.9	93	97	2	0	506	16.8667	1	1	0	1	1	2.91849	154.535	1.67358	89.1079
71	1.8	1657	49	48	0	71	3	27	1	10	2.6	2.1	113	89	2	0	506	16.8667	1	1	0	1	1	2.91849	153.683	1.67358	88.8242
72	1.8	1657	49	48	0	72	4	29	17	12	2.1	2.1	126	111	2	0	506	16.8667	1	1	0	1	1	2.91849	153.121	1.67358	88.636
73	1.8	1657	49	48	0	73	5	48	25	57	1.9	1.9	103	99	2	1	506	16.8667	1	1	0	1	1	2.91849	141.472	1.67358	84.6036
74	1.8	1657	49	48	0	74	6	22	0	6	1.5	1.3	96	71	1	0	506	16.8667	1	1	0	0	1	2.91849	154.82	1.67358	89.2029
75	1.8	1657	49	48	0	75	7	18	0	2.5	2.7	1.9	75	97	1	0	506	16.8667	1	1	0	1	0	2.91849	155.829	1.67358	89.5369
76	1.8	1657	49		0	76	8	13	0	2	2.7	1.6	133	85	1	0	506	16.8667	1	1	0	1	0	2.91849	155.975	1.67358	89.5849
77	1.5	1306	50	49	1095	77	1	48	52	59	1	1.5	52	74	3	0	335	11.1667	0	0	0	0	1	3.05095	160.454	2.45601	132.822
78	1.9	1754	50	49		78	2	63	63	134	1.1	1	55	51	3	0	335	11.1667	0	0	0	0	1	3.05	172.278	2.45601	146.48
79	1.9	1754	50	49		79	3	15	10	18	2.2	2.1	107	103	2	1	335	11.1667	1	1	0	1	0	3.05	225.284	2.45601	183.112
80	2.14	1981	43	46	1508	80	1	33	30	20	2.4	1.3	102	60	3	0	27	0.9	0	1	0	1	1	3	187.709	1.49218	95.1958
81	2.14	1981	43	46	0	81	2	43	41	42	2	1.4	85	66	3	0	27	0.9	0	1	0	1	1	3	180.127	1.49218	93.2061
82	2.14	1981	43	46	0	82	3	32	39	17	1.9	1.2	80	57	4	1	27	0.9	0	1	0	1	1	3	188.793	1.49218	95.4737
83	2.14	1981	43	46	0	83	4	35	26	22	1.9	1.1	81	52	3	0	27	0.9	0	1	0	1	1	3	186.993	1.49218	95.0114
84	2.14	1981	43	46	0	84	5	89	95	372	1.5	1.3	65	58	3	0	27	0.9	0	0	0	0	1	3	112.168	1.49218	70.9597
85	2.1	1780	49	49	1512	85	1	53	45	81	1.3	1.4	65	70	3	0	447	14.9	0	0	0	0	1	2.37469	134.578	1.31114	78.2603
86	2.1	1780	49	49	0	86	2	35	29	21	1.9	1.5	94	73	3	0	447	14.9	0	1	0	1	1	2.37469	146.854	1.31114	82.2594
87	2.1	1780	49	49	0	87	3	31	18	16	1.7	1.5	83	74	2	0	447	14.9	1	1	0	1	1	2.37469	147.979	1.31114	82.6112
88	2.1	1780	49	49	0	88	4	51	37	71	1.8	1.7	89	85	2	0	447	14.9	1	1	0	1	1	2.37469	136.479	1.31114	78.8996
89	2.1	1780	49	49	0	89	5	36	29	24	1.7	1.8	83	88	3	0	447	14.9	0	1	0	1	1	2.37469	146.188	1.31114	82.0497
90	2.1	1780	49	49	0	90	6	47	39	55	2.2	2.2	106	107	3	0	447	14.9	0	1	0	1	1	2.37469	139.636	1.31114	79.9445
91	2.3	1714	48	49	1566	91	1	32	26	19	1.6	1.8	78	89	3	0	390	13	0	1	0	0	1	2.30009	149.853	1.5701	103.182
92	2.3	1714	48	49	0	92	2	83	55	296	1.9	1.7	90	83	2	0	390	13	1	1	0	1	1	2.30009	107.359	1.5701	81.0839
93	2.3	1714	48	49	0	93	3	37	28	26	1.9	1.5	92	74	3	0	390	13	0	1	0	1	1	2.30009	148.369	1.5701	102.476
94	2.3	1714	48	49	0	94	4	22	18	5	1.4	1.4	68	70	3	0	390	13	0	0	0	0	1	2.30009	152.912	1.5701	104.623
95	1.8	2013	39	40	1853	95	1	38	36	29	1.6	1.4	62	55	3	1	40	1.33333	0	0	0	0	1	2.81682	118.846	2.31884	98.5713
96	1.8	2013	39	40	0	96	2	51	48	71	1.6	1.7	64	68	3	0	40	1.33333	0	0	0	0	1	2.81682	111.998	2.31884	93.8133
97	1.8	2013	39	40	0	97	3	31	43	23	1.6	1.1	51	45	4	1	40	1.33333	0	0	0	0	1	2.81682	119.894	2.31884	99.2907
98	1.8	2013	39	40	0	98	4	25	27	9	1.3	1.5	57	61	3	1	40	1.33333	0	0	0	0	1	2.81682	122.411	2.31884	101.011
99	1.8	2013	39	40	0	99	5	24	25	8	1.5	1.4	75	56	3	1	40	1.33333	0	1	0	0	1	2.81682	122.595	2.31884	101.136
100	1.8	1550	46	51	1293	100	1	15	16	2	1.6	1.1	75	58	3	0	63	2.1	0	1	0	0	0	3.59869	222.96	2.14251	133.039
101	1.8	1550	46	51	0	101	2	78	76	248	1.9	1.1	86	57	3	0	63	2.1	0	1	0	1	1	3.598	132.63	2.14251	94.6038
102	1.8	1550	46	51	0	102	3	23	24	7	1.2	1.2	57	60	3	0	63	2.1	0	0	0	0	1	3.598	219.875	2.14251	131.95
103	2.1	1852	46	43	1094	103	1	100	77	573	1.5	1.8	69	77	3	1	264	8.8	0	0	0	0	1	2.98337	96.5704	2.12774	83.4717
104
